# Supplementary material for: In silico analysis identifies a putative cell-of-origin for BRAF fusion-positive cerebellar pilocytic astrocytoma
Source: PLoS One. 2020 Nov 18;15(11):e0242521. doi: 10.1371/journal.pone.0242521 (PMC7673500; doi:10.1371/journal.pone.0242521)
Supplement: S1 Table — (XLSX) [file pone.0242521.s002.xlsx]

## Sheet: Infratentorial vs. Supratentori
Supplemental Table 1
Infratentorial vs. Supratentorial BRAF Fusion-Positive Pilocytic Astrocytoma Gene Expression
SYMBOL	GENE NAME	logFC	AveExpr	t	P.Value	adj.P.Val	B
PAX3	paired box 3	5.04241	7.29362	16.4893	8.99e-19	4.71e-14	26.5314
CRNDE	colorectal neoplasia differentially expressed	2.37884	6.76231	8.65863	1.78e-10	4.07e-06	12.6141
IRX5	iroquois homeobox 5	2.97093	5.76284	8.56682	2.33e-10	4.07e-06	12.3933
CRNDE	colorectal neoplasia differentially expressed	2.94736	9.15275	8.35441	4.36e-10	5.71e-06	11.8774
CCDC140	coiled-coil domain containing 140	2.51456	3.96674	8.06682	1.02e-09	1.07e-05	11.1676
NAALAD2	N-acetylated alpha-linked acidic dipeptidase 2	3.59098	6.23815	7.42878	7.06e-09	6.16e-05	9.5487
CT75	cancer/testis associated transcript 75	2.92689	6.89243	7.37914	8.22e-09	6.16e-05	9.42036
NR2E1	nuclear receptor subfamily 2 group E member 1	-4.97916	2.38693	-7.12352	1.8e-08	0.000118097	8.7544
CNTN1	contactin 1	3.07994	8.10943	6.94439	3.13e-08	0.000182556	8.28295
CNTN1	contactin 1	3.05584	9.54578	6.73845	5.94e-08	0.000311278	7.73648
ASCL1	achaete-scute family bHLH transcription factor 1	1.47592	9.25375	6.66898	7.37e-08	0.000342716	7.55113
PAX3	paired box 3	3.0577	3.07331	6.64895	7.84e-08	0.000342716	7.4976
LINC00643	long intergenic non-protein coding RNA 643	2.47777	5.79752	6.58169	9.67e-08	0.000390131	7.31758
CNTN1	contactin 1	2.71396	9.59511	6.5351	1.12e-07	0.000400484	7.19262
LINC00643	long intergenic non-protein coding RNA 643	2.88342	5.47377	6.52212	1.16e-07	0.000400484	7.15777
IRX2	iroquois homeobox 2	2.76031	7.28428	6.50676	1.22e-07	0.000400484	7.11652
TRHDE-AS1	TRHDE antisense RNA 1	2.95557	4.09674	6.38493	1.79e-07	0.000551572	6.78859
UCK1	uridine-cytidine kinase 1	1.55889	4.03309	6.28196	2.47e-07	0.000719008	6.51051
SIX3	SIX homeobox 3	-1.70329	0.319299	-6.20386	3.15e-07	0.000870003	6.29905
DCBLD2	discoidin, CUB and LCCL domain containing 2	-0.9546	7.20412	-5.80887	1.09e-06	0.00259502	5.22424
MEIS1	Meis homeobox 1	1.10165	7.07362	5.77942	1.19e-06	0.0027226	5.14384
SOBP	sine oculis binding protein homolog	0.798619	9.8226	5.73655	1.37e-06	0.00298514	5.02671
LINC01114	long intergenic non-protein coding RNA 1114	1.51126	5.69083	5.60639	2.06e-06	0.00414591	4.67092
NAALAD2	N-acetylated alpha-linked acidic dipeptidase 2	2.33295	5.53175	5.57464	2.27e-06	0.00441051	4.58408
LNX1	ligand of numb-protein X 1	2.17093	8.69542	5.55439	2.42e-06	0.00453191	4.5287
NIBAN1	niban apoptosis regulator 1	-1.39555	8.14844	-5.29744	5.41e-06	0.00978521	3.82592
SLC24A3	solute carrier family 24 member 3	1.51596	7.42813	5.26133	6.06e-06	0.0102423	3.72721
SLC24A3	solute carrier family 24 member 3	1.25879	7.56109	5.26049	6.07e-06	0.0102423	3.72492
FCGR2B	Fc fragment of IgG receptor IIb	-1.96629	6.34588	-5.25134	6.25e-06	0.0102423	3.69992
FOXG1	forkhead box G1	-3.83754	0.880696	-5.16294	8.24e-06	0.0130887	3.45846
KLF15	Kruppel like factor 15	1.30956	8.58538	5.12847	9.17e-06	0.0141451	3.36439
PDE8B	phosphodiesterase 8B	1.31549	5.54826	5.00736	1.34e-05	0.0200322	3.03428
SIX3-AS1	SIX3 antisense RNA 1	-2.64796	2.59983	-4.99677	1.38e-05	0.0201269	3.00546
FAM20A	FAM20A golgi associated secretory pathway pseudokinase	-1.58305	4.37365	-4.96043	1.55e-05	0.0213814	2.90659
C12orf50	chromosome 12 open reading frame 50	-2.03604	0.620028	-4.95989	1.55e-05	0.0213814	2.90512
TNR	tenascin R	1.00039	5.69819	4.94451	1.63e-05	0.0215513	2.86329
DCBLD2	discoidin, CUB and LCCL domain containing 2	-1.24534	5.02997	-4.94081	1.64e-05	0.0215513	2.85323
AMER2	APC membrane recruitment protein 2	1.85444	9.64546	4.90673	1.83e-05	0.0233686	2.76063
MSX2	msh homeobox 2	1.73781	5.55754	4.89589	1.89e-05	0.0235913	2.7312
TAFA1	TAFA chemokine like family member 1	2.541	5.44171	4.86341	2.09e-05	0.0253896	2.64305
MN1	MN1 proto-oncogene, transcriptional regulator	1.38147	8.18861	4.8385	2.26e-05	0.0262981	2.5755
LINC02716	long intergenic non-protein coding RNA 2716	1.66237	4.20897	4.80751	2.48e-05	0.0267169	2.49152
SIX1	SIX homeobox 1	-2.97437	4.08693	-4.7998	2.54e-05	0.0267169	2.47065
PBX3	PBX homeobox 3	0.635586	8.7995	4.79858	2.55e-05	0.0267169	2.46733
ABCC1	ATP binding cassette subfamily C member 1	-0.855428	6.57485	-4.79288	2.6e-05	0.0267169	2.45189
NMNAT2	nicotinamide nucleotide adenylyltransferase 2	1.08898	7.23395	4.77943	2.71e-05	0.0273131	2.41551
TMSB15B-AS1	TMSB15B antisense RNA 1	2.17057	2.44685	4.76987	2.79e-05	0.0276004	2.38963
FNDC5	fibronectin type III domain containing 5	2.07158	6.1564	4.76281	2.85e-05	0.0276853	2.37055
C1orf53	chromosome 1 open reading frame 53	-1.30224	4.27661	-4.72218	3.23e-05	0.0308075	2.26074
ZNF704	zinc finger protein 704	1.7906	3.77363	4.71129	3.34e-05	0.031289	2.23133
CNTN3	contactin 3	2.86514	6.53428	4.703	3.43e-05	0.0315342	2.20896
MAPT	microtubule associated protein tau	0.957336	8.0996	4.69348	3.53e-05	0.0316876	2.18328
ZNF536	zinc finger protein 536	1.56796	4.84793	4.69021	3.57e-05	0.0316876	2.17445
P4HA2	prolyl 4-hydroxylase subunit alpha 2	-1.12745	6.33558	-4.68255	3.65e-05	0.0319022	2.15379
GFOD1	glucose-fructose oxidoreductase domain containing 1	0.810357	4.25003	4.67314	3.76e-05	0.031999	2.12843
SLCO1A2	solute carrier organic anion transporter family member 1A2	2.19123	2.84982	4.67029	3.79e-05	0.031999	2.12074
DPP6	dipeptidyl peptidase like 6	1.27362	9.97509	4.66568	3.84e-05	0.031999	2.10834
CACNA1A	calcium voltage-gated channel subunit alpha1 A	0.808452	8.45976	4.64521	4.09e-05	0.0334693	2.05318
CASKIN1	CASK interacting protein 1	1.48974	6.47282	4.63478	4.23e-05	0.0334693	2.02512
TUB	TUB bipartite transcription factor	1.01154	8.27008	4.631	4.28e-05	0.0334693	2.01493
TLR8	toll like receptor 8	-2.46305	1.70852	-4.60278	4.66e-05	0.0355038	1.93903
DRP2	dystrophin related protein 2	1.25291	5.78075	4.60215	4.67e-05	0.0355038	1.93736
PPARGC1A	PPARG coactivator 1 alpha	1.46067	6.65132	4.59396	4.79e-05	0.0358864	1.91533
N4BP2L1	NEDD4 binding protein 2 like 1	0.802493	6.30976	4.56946	5.16e-05	0.0372709	1.84955
ANKRD33B	ankyrin repeat domain 33B	-2.30012	2.31929	-4.56522	5.23e-05	0.0372709	1.83818
NTRK3	neurotrophic receptor tyrosine kinase 3	0.814377	8.87491	4.56343	5.26e-05	0.0372709	1.83337
SOBP	sine oculis binding protein homolog	1.0947	7.33941	4.55868	5.34e-05	0.0373121	1.82063
ASB5	ankyrin repeat and SOCS box containing 5	3.24288	6.35203	4.5471	5.53e-05	0.0373963	1.78958
SYT14	synaptotagmin 14	1.45811	4.76837	4.54542	5.56e-05	0.0373963	1.78507
MCF2	MCF.2 cell line derived transforming sequence	1.33974	4.92132	4.54384	5.58e-05	0.0373963	1.78084
RUNX1T1	RUNX1 partner transcriptional co-repressor 1	1.10348	7.3862	4.51712	6.06e-05	0.0392249	1.70925
KLHL32	kelch like family member 32	1.79271	7.20364	4.50869	6.22e-05	0.0392774	1.68668
TSC22D1	TSC22 domain family member 1	0.539039	12.1155	4.50022	6.38e-05	0.0395824	1.66404
KCNA5	potassium voltage-gated channel subfamily A member 5	2.0003	4.94584	4.49468	6.49e-05	0.0395824	1.64921
MTMR9LP	myotubularin related protein 9 like, pseudogene	1.36301	5.98435	4.48855	6.61e-05	0.0395824	1.63282
NAALAD2	N-acetylated alpha-linked acidic dipeptidase 2	1.5561	2.03914	4.48525	6.68e-05	0.0395824	1.62399
TXNRD1	thioredoxin reductase 1	-0.673332	9.18889	-4.47862	6.81e-05	0.0395824	1.60629
CNKSR3	CNKSR family member 3	0.829591	7.99447	4.47757	6.83e-05	0.0395824	1.60347
ADCY8	adenylate cyclase 8	2.63843	5.63202	4.47596	6.87e-05	0.0395824	1.59917
CAMK4	calcium/calmodulin dependent protein kinase IV	2.17688	5.67991	4.46236	7.16e-05	0.0408071	1.56285
GDF11	growth differentiation factor 11	1.13696	4.75924	4.452	7.39e-05	0.04108	1.53519
DPP6	dipeptidyl peptidase like 6	1.05665	8.72936	4.44962	7.44e-05	0.04108	1.52885
LNP1	leukemia NUP98 fusion partner 1	0.623178	6.703	4.44252	7.6e-05	0.0412272	1.50991
KCNIP4	potassium voltage-gated channel interacting protein 4	1.24513	8.10115	4.4416	7.63e-05	0.0412272	1.50744
LNX1	ligand of numb-protein X 1	2.40219	5.41528	4.43514	7.78e-05	0.0413028	1.49023
FAM184B	family with sequence similarity 184 member B	1.18066	5.20649	4.43333	7.82e-05	0.0413028	1.48539
MCF2	MCF.2 cell line derived transforming sequence	1.27637	6.49503	4.43097	7.88e-05	0.0413028	1.47911
NIBAN1	niban apoptosis regulator 1	-1.1193	6.42712	-4.42052	8.13e-05	0.0418043	1.45127
GRIA4	glutamate ionotropic receptor AMPA type subunit 4	1.36248	8.4501	4.41736	8.21e-05	0.0418043	1.44283
PARPBP	PARP1 binding protein	-2.24123	1.69959	-4.41702	8.22e-05	0.0418043	1.44193
NOX4	NADPH oxidase 4	-1.95014	4.5579	-4.41408	8.29e-05	0.0418043	1.43412
MYO1E	myosin IE	-1.09297	4.52115	-4.40932	8.41e-05	0.0420088	1.42144
AMER2	APC membrane recruitment protein 2	1.13805	7.46101	4.39102	8.89e-05	0.0439885	1.37273
MAP1A	microtubule associated protein 1A	1.42901	3.68845	4.3869	9e-05	0.0440362	1.36179
CAMK1D	calcium/calmodulin dependent protein kinase ID	1.55304	4.7987	4.38077	9.17e-05	0.0440362	1.34548
LINC01089	long intergenic non-protein coding RNA 1089	1.22046	5.25749	4.37844	9.24e-05	0.0440362	1.33929
TAFA5	TAFA chemokine like family member 5	1.15753	7.54497	4.3593	9.79e-05	0.0462435	1.28845
ZNF423	zinc finger protein 423	1.29118	8.31527	4.35164	0.000100177	0.04667	1.26811
ARX	aristaless related homeobox	-3.26254	2.59807	-4.35037	0.000100563	0.04667	1.26474
CALN1	calneuron 1	2.4978	6.72477	4.34469	0.000102303	0.0470613	1.24969
SIX3	SIX homeobox 3	-2.71561	2.72379	-4.33362	0.000105786	0.0482402	1.22033
VWC2	von Willebrand factor C domain containing 2	1.64594	4.55928	4.32339	0.000109106	0.0488433	1.19322
KBTBD11	kelch repeat and BTB domain containing 11	1.23302	7.78559	4.32245	0.000109417	0.0488433	1.19073
TLR8	toll like receptor 8	-1.15388	6.57192	-4.31376	0.000112326	0.0488433	1.16772
BIRC3	baculoviral IAP repeat containing 3	-2.34608	3.98755	-4.31267	0.000112697	0.0488433	1.16483
MAPT	microtubule associated protein tau	1.02105	7.55631	4.30223	0.000116302	0.0499929	1.13721
RNF128	ring finger protein 128	2.00733	8.84136	4.29948	0.00011727	0.0499991	1.12994
