# Supplementary material for: In silico analysis identifies a putative cell-of-origin for BRAF fusion-positive cerebellar pilocytic astrocytoma
Source: PLoS One. 2020 Nov 18;15(11):e0242521. doi: 10.1371/journal.pone.0242521 (PMC7673500; doi:10.1371/journal.pone.0242521)
Supplement: S2 Table — (XLSX) [file pone.0242521.s003.xlsx]

## Sheet: Sheet1
Supplementary Table 2
PA-DR Gene Expression within Different Zones of the Developing Cerebellum
E13.5	Ventricular Zone	Nuclear Transitory Zone	External Granule Cell Layer
Pax3	Yes	No	No
Irx5	No	Yes	No
Ascl1	Yes	No	No
Irx2	Yes	Yes	Yes
Meis1	Yes	Yes	Yes
Klf15	Yes	No	No
Msx2	No	No	No
Pbx3	No	Yes	No
E15.5
Pax3	Yes	No	Yes
Irx5	No	Yes	No
Ascl1	Yes	No	No
Irx2	Yes	Yes	Yes
Meis1	Yes	Yes	Yes
Klf15	Yes	No	No
Msx2	No	No	No
Pbx3	No	Yes	No
